# Supplementary material for: The Prevalence of Cardiovascular Diseases in Paralympic Athletes
Source: Healthcare (Basel). 2023 Apr 4;11(7):1027. doi: 10.3390/healthcare11071027 (PMC10094457; doi:10.3390/healthcare11071027)
Supplement: Supplementary file 1 [file healthcare-11-01027-s001.zip]

Archive with 1 entries (1 files):
- healthcare-2271059-supplementary.pdf
